# Supplementary material for: Spermine Ameliorates DSS-Induced Ulcerative Colitis in Mice by Improving Mitophagy and Intestinal Microbiota
Source: Life (Basel). 2026 Mar 4;16(3):417. doi: 10.3390/life16030417 (PMC13027953; doi:10.3390/life16030417)
Supplement: Supplementary file 1 [file life-16-00417-s001.zip]

Archive with 1 entries (1 files):
- life-4157171-supplementary.pdf
